# Supplementary material for: Engineering the Bacterial Laccase CotA for Functional Expression and Dye Decolorization Through Site-Directed Mutagenesis
Source: Biology (Basel). 2025 Sep 28;14(10):1335. doi: 10.3390/biology14101335 (PMC12561958; doi:10.3390/biology14101335)
Supplement: Supplementary file 1 [file biology-14-01335-s001.zip]

Archive with 1 entries (1 files):
- biology-3869194-supplementary.pdf
